# Supplementary material for: Immediate and Persistent Transcriptional Correlates of Long-Term Sensitization Training at Different CNS Loci in Aplysia californica
Source: PLoS One. 2014 Dec 8;9(12):e114481. doi: 10.1371/journal.pone.0114481 (PMC4259342; doi:10.1371/journal.pone.0114481)
Supplement: S1 Table — List of transcripts and qPCR primers. (XLSX) [file pone.0114481.s001.xlsx]

## Sheet: supplemental table 1 - primers
Transcript	Accession	Forward	Reverse
BiP/GRP78	NM_001204652	ACGGCTGCTGACAACCAGCC	ACACCACGAGGAGCTGGGGG
CCAAT/enhancer binding protein	NM_001204463	GCAACTCAGCAACGCAACAAATGC	TTTAGCGGAGATGTGGCATGGAGT
CCAAT/enhancer-binding protein gamma-like	XM_005105406	TTCCACATTACCTCCAGTGTTAG	GTACATCTCTCCTCTGCCTTTAC
Calmodulin	NM_001204580	TGTCATGCGTTCCTTAGGCCAGAA	ATTGTGCCATTGCCATCAGCATCC
cAMP responsive element-binding protein	NM_001256437	AGTCAAAGTCAAGACGGCCACGA	TCCACCCGTGGAGTTTGAGGCT
Early growth response protein 1-like	NM_001281796	ATACCCATGTCCCGTTGAAA	AATGGAAGGGCTTCTGTCCT
Sodium- and chloride-dependent glycine transporter 2-like	XM_005092349	GTCTACCCGGGACCATAGAATA	AAAGAAGAGCAGCGCAGTAG
uncharacterized LOC101862095	XM_005113453	GAGTGTCCTGCCAGTAAGAAAG	CGACTGTGCGACGATGATAA
Reductase-related protein	NM_001204605	TGCCCTCGCTTTGTCTAAGG	GGGCAGGAATGTTTTGGCTG
Sensorin	NM_001204654	CAACGCCACCAGAAGTAAGA	CTGCCTGGATAGCAAGTTGA
Tolloid/BMP-1	NM_001204563	AAAGACTCGCCTCTTGTGGG	GGTCTTCACCCTCACACTCG
Vacuolar protein-sorting-associated protein 36-like	XM_005112280	TACAGCGACCAGCAGCTATG	CGAGAGTGGTCGGAGTCAAT
Histone H4	NM_001261417	TATCCAGGGCATTACCAAGC	TAGCTGTGACGGTCTTGCAC
		TATCCAGGGCATTACCAAGCC	TGTAAGTGACGGCATCCCTG
Supplemental Table 1: List of transcripts and qPCR primers
